# Supplementary material for: The nucleocapsid architecture and structural atlas of the prototype baculovirus define the hallmarks of a new viral realm
Source: Sci Adv. 2024 Dec 18;10(51):eado2631. doi: 10.1126/sciadv.ado2631 (PMC11654684; doi:10.1126/sciadv.ado2631)
Supplement: Supplementary file 2 — Data S1 and S2 [file sciadv.ado2631_data_s1_and_s2.zip › ado2631_data_s1.xlsx]

## Sheet: Master table
Green: no significant homologue outside of Naldaviricetes		Green: no significant homologue outside of Naldaviricetes
Brown: closest homologue in eukarya		Brown: closest homologue in eukarya
Cyan: closest homologue in prokarya		Cyan: closest homologue in prokarya
yellow: closest homologue in varidnaviria		yellow: closest homologue in varidnaviria
pink: closest homologue in duplodnaviria		pink: closest homologue in duplodnaviria
blank: other viruses (Riboviria)		blank: other viruses (Riboviria)
Gene name	Protein name	Core Naldavicites gene (A: all, +++: all but nimaviridae; ++: baculo- and nudiviridae; *: baculovirus)	Uniprot Accession	Essential (Chen et al)	# amino acids	Mol. Weight (kDa)	Structure		PFAM			InterPro			HHPred Analysis						Foldseek analysis								DALI analysis
							Experimental Structure	AlphaFold2 - median pLDDT	Accession	Pfam type	Name	Accession	Interpro Type	Name	Top Hit	Hit Name	Species of Hit	Probability	Score	E-value	Top Hit(s)	Species of Hit		Annotation	Probability	E-value	TM-score	Coverage of query (%)	Top Hit(s)	Hit Name	Species of Hit	Z-score	RMSD (Å)	Length align.	# residues	Seq. ID (%)
Structure
Ac9	Baculovirus Actin Nucleation Promoting Factor (BANPF, P78/83)	Not a BV core gene	Q03209	Essential	543	60.7		73.4	None predicted			IPR003124	Domain	WASP-Homology 2 (WH2) domain	PDB ID:2JID_A	Disheveled-associated activator of morphogenesis 1; Formin domain, Actin Assembly	Homo sapiens	99.65	165.88	2.6e-16	p78 N-term only: AF-Q8DPQ2-F1 (AF model)	Streptococcus pneumoniae R6	Bacteria; Terrabacteria group	Pneumococcal histidine triad protein A	1	0.0652	0.71096	52.9	PDB ID: 4OE8_C	Interleukin-12 Subunit Βeta	Homo sapiens	9.5	2.2	71	87	11
																													PDB ID: 7KFU_C	Cas6-RT-Cas1	Thiomicrospira sp.	9	7	97	909	7
Ac23	F protein (Fusion)	Not a BV core gene	P41428		690	79.9	-	86.8	PF12259	Family	Baculovirus F protein	IPR022048	Family	Envelope fusion protein-like	PDB ID:7SEM_B	Fusion glycoprotein F0; fusion protein, viral protein	Human metapneumovirus	97.98	67.84	0.0051	AF-A0A6G0WFQ0 (AF model)	Aphis craccivora	Eukaryotes; Opisthokonta	Integrase catalytic domain-containing protein	1	5.74e-25	0.58641	94.3	PDB ID: 7LZE_B	Disulfide Stabalized HMPV F V4-B	Human metapneumovirus	10.2	4.3	278	337	12
																					AF-A0A6G0SXT6 (AF model)	Aphis glycines	Eukaryotes; Opisthokonta	CCHC-type domain-containing protein	1	1.57e-19	0.45755	96.7	PDB ID 8DMJ_A	Postfusion Nipah virus fusion protein	Nipah virus	9.7	4.2	268	323	9
																					PDB ID:7UR4_B (3.34 Å)	Human metapneumovirus		Prefusion Human Metapneumovirus F Glycoprotein F0	1	2.31e-08	0.41552	67.7	PDB ID 7LVW-F	RSV F	Respiratory syncitial virus	8.6	5.9	334	491	8
																					PDB ID:7M0I_J (2.81 Å)	Human metapneumovirus		Human metapneumovirus subtype B2 fusion glycoprotein F1	0.89	0.00789	0.37945	58.7	PDB ID 1G5G-B	Fusion protein from Newcastle disease virus	Newcastle disease virus	8.2	4.8	272	357	8
Ac54	VP1054	*	P41458	Essential	365	42.1	-	89	PF05789	Family	Baculovirus VP1054 protein	IPR008416	Family	Baculovirus VP1054	No significant hits						No significant hits
Ac77	Very late expression factor 1 (VLF-1)	++	Q06687	Essential	379	44.4	-	93.7	PF00589	Family	Phage integrase family	IPR002104	Domain	Integrase, catalytic domain	PDB ID: 6EMY_A	Tn1549 transposon Integrase; tyrosine recombinase	Enterococcus faecalis	99.96	190.51	2.1e-26	AF-P44630 (AF model)	Haemophilus influenzae	Bacteria; Pseudomonadota	Tyrosine recombinase XerD	1	7.34e-05	0.538	75.2	PDB ID: 5JJV_B	Tyrosine recombinase XerH	Helicobacter pylori	11.5	3.9	196	356	17
																													PDB ID: 6EMY_B	Tn1549 transposon Integrase	Enterococcus faecalis	11.1	3.8	203	316	15
												IPR011010	Family	DNA breaking-rejoining enzyme, catalytic core							AF-A0A831NRD7 (AF model)	Ignisphaera sp.	Archaea; TACK group	Zinc-ribbon domain-containing protein	1	0.00285	0.492	84.2	PDB ID: 1NZB_A	Cre recombinase	Punavirus P1	10.8	5.1	249	332	12
																					AF-P62591 (AF model)	Pseudomonas aeruginosa	Bacteria; Terrabacteria group	Integrase/recombinase	1	0.00285	0.426	82.8	PDB ID: 2A3V_B	Site-specific recombinase IntI4	Vibrio cholerae	10.4	5.6	236	320	16
												IPR013762	Family	Integrase-like, catalytic domain superfamily							PDB ID: 5HXY (2.50 Å)	Thermoplasma acidophilum	Archaea; Candidatus	Crystal structure of XerA recombinase	1	0.000899	0.463	73.1	PDB ID: 5J0N-F	Integrase	Lambdavirus lambda	10.3	3.8	232	356	11
Ac89	Major capsid protein (MCP, VP39)	++	P17499	Essential	347	39	This study		PF04501	Family	Baculovirus major capsid protein VP39	IPR007589	Family	Baculovirus major capsid protein VP39	No significant hits						No significant hits
Ac98	Baculovirus CTD Phosphatase (BCP, 38K)	++	P24745	Essential	320	38	This study	92.5	PF05152	Family	Protein of unknown function DUF694	IPR007827	Family	Protein of unknown function DUF694	PDB ID: 2GFH	Haloacid dehalogenase-like hydrolase domain containing 4; HAD family hydrolase	Mus musculus	99.29	105.94	3.5e-11	AF-Q4E136 (AF model)	Trypanosoma cruzi	Eukaryota; Discoba	Putative Nuclear lim interactor-interacting factor	1	0.00162	0.5622	56.25	PDB ID: 3SHQ_A	Ubiquitin like domain containing CTD phosphatase 1	Drosophila melanogaster	13.5	4.2	158	299	11
												IPR036412	Homologous superfamily	HAD-like superfamily							AF-Q580B0 (AF model)	Trypanosoma brucei	Eukaryota; Discoba	FCP1 homology domain-containing protein	1	0.00136	0.5392	57.1875	PDB ID: 2PKE_A	Haloacid delahogenase-like family hydrolase	Xanthomonas campestris pv. Campestris	13.5	2.2	128	233	14
												IPR023214	Homologous superfamily	HAD superfamily							AF-A0A133CHH3 (AF model)	Enterococcus faecium	Bacteria; Terrabacteria group	HAD family hydrolase	1	0.000894	0.52499	53.75	PDB ID: 3EF1_A	RNA polymerase II subunit A C-terminal domain phosphatase	Schizosaccharomyces pombe	13.4	3	152	372	14
												IPR010033	Domain	HAD-superfamily phosphatase, subfamily IIIC							AF-C1H7J7 (AF model)	Paracoccidioides lutzii	Eukaryota; Opisthokonta	Mitochondrial import inner membrane translocase subunit TIM50	0.99	0.00568	0.54884	58.4375	PDB ID: 2WM8	Magnesium-dependent phosphatase 1	Homo sapiens	12.7	3.1	128	170	18
																					AF-A4IAS0 (AF model)	Leishmania infantum	Eukaryota; Discoba	Putative Nuclear lim interactor-interacting factor-like phosphatase	1	0.000965	0.65042	57.1875	PDB ID: 4QQF	Mitochondrial import inner membrane translocase subunit TIM50	Saccharomyces cerevisiae	12.2	2.8	139	198	12
																					PDB ID:2Q5E_D	Homo sapiens	Eukaryota; Opisthokonta	Carboxy-terminal domain RNA polymerase II polypeptide A small phosphatase 2	0.99	0.00394	0.53391	81.5625	PDB ID: 4UW9-A	Beta-phosphoglucomutase	Pyrococcus sp.	12	2.4	128	228	16
Ac100	Plasmine-Like Protein (PLP, p6.9)	++	P06545	Essential	55	6.9	-	N/A	None predicted			None predicted			No significant hits						N/A
Ac101	Hub 1. ODV-C42	*	P25695	Essential	361	41.5	This study	69.9	PF05815	Family	AcMNPV Orf101	IPR008562	Family	AcMNPV C42	No significant hits						No significant hits
Ac102	Baculovirus Actin Nucleation Regulator (p12)	Not a BV core gene	P41482	Essential	122	13.3	-	89.3	PF06497	Family	Baculovirus Ac102	IPR009477	Family	Baculovirus Ac102	No significant hits						No significant hits
Ac104, VP80	Hub 3. VP80	Not a BV core gene	Q00733	Essential	691	79.9	This study	71.8	PF07267	Family	Nucleopolyhedrovirus capsid protein P87	IPR009893	Family	Nucleopolyhedrovirus capsid P80/P87	No significant hits						No significant hits
Ac109	HSP 1	*	P41662	Essential	390	44.8	This study		PF05054	Family	AcMNPV Ac109	IPR007748	Family	AcMNPV Orf109	No significant hits						No significant hits
Ac128	Fusion protein GP64 (also GP67)	Not a BV core gene	P17501	Essential	530	60.6	PDB ID: 3DUZ (2.95 Å)	-	PF03273	Family	Baculovirus gp64 envelope glycoprotein family	IPR004955	Family	Baculovirus Gp64, envelope glycoprotein	PBD ID: 5XEA_A	Envelope glycoprotein; fusion protein, viral protein	Thogoto virus (isolate SiAr 126)	100	968.06	1.8e-119	PDB ID: 5XEA (2.09 Å)	Thogoto virus	Riboviria; Orthornavirae	Envelope glycoprotein	1	1.11e-30	0.787	77.3585	PDB ID 5ZKX_A	Himan-infecting bourbon virus envelope glycoprotein	Bourbon virus (Riboviria, Orthomyxoviridae)	25.2	3.2	364	388	29
																					PDB ID: 5ZKZ (2.30 Å)	Bourbon virus	Riboviria; Orthornavirae	Envelope glycoprotein	1	1.53e-30	0.75809	80.1887	PDB ID 5XEA_B	Thogoto virus envelope glycoprotein	Thogoto virus (Riboviria, Orthomyxoviridae)	24.5	3.4	376	397	29
																					PDB ID: 5XEB (2.50 Å)	Dhori virus	Riboviria; Orthornavirae	Envelope glycoprotein	1	4.48e-30	0.7421	80.1887
Ac142	HSP 2	*	P41700	Essential	477	55.4	This study		PF04913	Family	Baculovirus Y142 protein	IPR006997	Family	Baculovirus Y142 protein	No significant hits						No significant hits
Ac143, E18	Occlusion-derived virus envelope protein E18 (ODV-E18)	*	P41701	Essential	90	9.7	-	70.3	PF10717	Family	Occlusion-derived virus envelope protein ODV-E18	IPR019655	Family	Baculovirus occlusion-derived virus envelope E18	No significant hits						No significant hits
Ac144	Hub 2 (ODV-EC27)	*	P41702	Essential	290	33.5	This study		PF05314	Family	Occlusion-derived virus envelope protein EC27	IPR007978	Family	Baculovirus occlusion-derived virus envelope EC27	No significant hits						No significant hits
Morphogenesis
Ac53	AC53	*	P41457	Essential	139	17	-	93.7	PF05883	Domain	Baculovirus U-box/Ring-like domain	IPR008573	Family	Baculovirus U-box/Ring-like	PDB ID: 5D1M_B	E3 ubiquitin-protein ligase RNF25; RING finger	Homo sapiens	97.87	50.6	4.1e-05	A0A0D2H8E8 (AF model)	Fonsecaea pedrosoi	Eukaryotes; Opisthokonta	Replication termination factor 2	0.96	0.081	0.56073	50.4	PDB ID: 5DKA_A	E3 Ubiquitin-protein ligase RNF125	Homo sapiens	4.1	3.8	53	96	15
												IPR013083	Homologous superfamily	Zinc finger, RING/FYVE/PHD-type							AF-A4HX68 (AF model)	Leishmania infantum	Eukaryota; Discoba	Anaphase-promoting_complex_subunit_11_RING-H2_finger / RING-type domain-containing protein	0.9	0.0921	0.566	50.3597	PDB ID: 5AIU_A	E3 Ubiquitin-protein ligase RNF4	Rattus norvegicus	3.7	4.2	68	123	16
																					AF-K2GJA2 (AF model)	Entamoeba nuttalli	Eukaryota; Amoebozoa	Zinc finger domain containing protein	1	0.05	0.662	38.8489	PDB ID: 4QPL_A	E3 Ubiquitin-protein ligase RNF146	Mus musculus	3.5	9.4	59	153	19
Ac66	AC66	*	P41467		808	94	-	65.9	PF06771	Family	Viral Desmoplakin N-terminus	IPR009615	Family	Viral desmoplakin, N-terminal	PDB ID:8GLV_DP	Cilia- and flagella-associated protein 44 (FAP44); cilia, microtubule, dynein, motor protein	Chlamydomonas reinhardtii	98.55	80.57	0.0018	No significant hits
Ac78	AC78	*	Q06693	Essential	109	12.5	-	58	PF06024	Family	Orf78 (ac78)	IPR009261	Family	AcMNPV Protein AC78	No significant hits						No significant hits
Ac80	Structural glycoprotein gp41 (GP41)	*	P32651	Essential	409	45.4	-	67.5	PF04700	Family	Structural glycoprotein p40/gp41 conserved region	IPR006790	Family	Baculovirus Gp41, glycoprotein	No significant hits						No significant hits
Ac92	Baculovirus FAD-linked Sufhydryl Oxidase (BSOX. p33)	A	P41480	Essential	259	30.9	PDB ID: 3P0K (1.47 Å)	-	PF05214	Family	Baculovirus P33	IPR007879	Family	FAD-linked sulfhydryl oxidase	No significant hits						No significant hits								PDB ID: 3LLI_A	Sulfhydryl oxidase 1	Homo sapiens	8.2	4.7	177	251	12
Ac93	AC93	*	O92453	Essential	161	18.4	-	94.1	PF05081	Family	AcMNPV P18	IPR007773	Family	AcMNPV P18	No significant hits						No significant hits
Ac94	Virus envelope protein E25 (E25)	*	P41483	Essential	228	25.5	-	84	PF05274	Family	Occlusion-derived virus envelope protein E25	IPR007938	Family	Baculovirus occlusion-derived virus envelope, E25	No significant hits						AF-G3XDB0 (AF model)	Pseudomonas aeruginosa	Bacteria; Pseudomonadota	Exodeoxyribonuclease III	0.72	0.0509	0.435	41.7	PDB ID: 5J3Z_A	Tyrosyl-DNA Phosphodiesterase 2	Mus musculus	9.4	3.4	132	248	11
																					AF-A0A7J6KTP7 (AF model)	Perkinsus olseni	Eukaryota; Sar	Reverse transcriptase domain-containing protein	1	0.00158	0.39429	63.5965	PDB ID: 2VOA_A	Exodeoxyribonuclease III	Archaeoglobus fulgidus	9.4	2.9	140	257	6
																					PDB ID: 5CFE (1.84 Å)	Bacillus subtilis	Bacteria; Terrabacteria group	Bacillus subtilis AP endonuclease ExoA	0.9	0.00535	0.42306	48.6842	PDB ID: 8J2F_A	Sphingomyelin Phosphodiesterase 2	Homo sapiens	8.9	3.2	139	384	7
Ac103	p48	*	Q00732	Essential	387	45.3	-	92.1	PF04878	Family	Baculovirus P48 protein	IPR006962	Family	P48 protein, Baculovirus	No significant hits						No significant hits
Information processing
Ac6	DNA primase accessory factor (LEF-2)	*	P41418	Essential	210	23.9	-	90.9	PF03041	Family	Late expression factor 2 (LEF-2)	IPR004283	Family	Late expression factor 2	PBD ID: 5OF3_B	DNA primase large subunit PriL; primase; DNA replication	Saccharolobus solfataricus	96.92	63.32	0.00026	AF-A0A7J2MZV1 (AF model)	Candidatus bathyarchaeota	Archaea; TACK group	DNA primase large subunit PriL	1	0.003	0.7126		PDB ID: 8FOC_B	DNA primase large subunit	Saccharomyces cerevisiae	8.8	3	110	450	19
																					AF-E0SPE0 (AF model)	Ignisphaera aggregans	Archaea; TACK group	DNA primase large subunit PriL	1	0.00151	0.61589		PDB ID: 8G8F_C	DNA primase large subunit	Xenopus laevis	8.8	2.9	112	446	13
																					AF-Q0W2J3 (AF model)	Methanocella arvoryzae	Archaea; Euryarchaeota	DNA primase large subunit PriL	1	0.00133	0.49148		PDB ID: 5EXR_B	DNA primase large subunit	Homo sapiens	8.2	2.9	112	434	17
Ac14	DNA primase (LEF-1)	*	P41417	Essential	266	30.7	-	96.6	None predicted			IPR016658	Family	DNA primase LEF1	PBD ID: 6RB4_A	DNA primase small subunit; primase; DNA replication	Homo sapiens	99.97	247.41	5.6e-31	AF-R0MAD1 (AF model)	Nosema bombycis CQ1	Eukaryota; Opisthokonta	DNA primase small subunit	1	1.07e-09	0.67496		PDB ID: 8G9F_D	DNA primase	Xenopus laevis	15.8	3	218	381	16
																					AF-A0A4Q9LQG1 (AF model)	Hamiltosporidium tvaerminnensis	Eukaryota; Opisthokonta	DNA primase small subunit	1	6.61e-10	0.65331		PDB ID: 1ZT2_A	DNA primase small subunit	Saccharolobus solfataricus	15.7	3.1	196	327	16
																					PDB ID: 4LIL_A	Homo sapiens	Eukaryota; Opisthokonta	Crystal structure of the catalytic subunit of the primase	1	1.17e-09	0.53722		PDB ID: 8FOC_A	DNA primase	Saccharomyces cerevisiae	15.6	3.1	215	397	12
Ac40, P47	DNA-directed RNA polymerase subunit p47 (p47)	++	P34051		401	47.5	-	91.8	PF05112	Family	Baculovirus P47 protein	IPR007799	Family	Baculovirus p47	No significant hits						No significant hits								PDB ID: 7OBA_A	DNA-directed RNA polymerase I subunit RPA1	Homo sapiens	8	4.9	176	1522	12
Ac50	Probable DNA-directed RNA polymerase catalytic subunit (LEF-8)	+++	P41452		876	101.8	-	83.6	PF04941	Family	Late expression factor 8 (LEF-8)	IPR037033	Homologous superfamily	DNA-directed RNA polymerase, subunit 2, hybrid-binding domain superfamily	PBD ID: 1TWF_B	DNA-directed RNA polymerase II subunit RPB2; transcription, mRNA	Saccharomyces cerevisiae	100	376.92	1.5e-35	AF-F4I366 (AF model)	Arabidopsis thaliana	Eukaryota; Viridiplantae	DNA-directed RNA polymerase I subunit 2	1	4.05e-24	0.49023	96	PDB ID: 7EU1_B	DNA-directed RNA polymerase IV subunit 1	Arabidopsis thaliana	16	4.8	645	1073	11
												IPR007025	Family	Late expression factor 8 (LEF-8)							PDB ID:7AOH_B (2.70 Å)	Vaccinia virus	Varidnaviria; Bamfordvirae	DNA-directed RNA polymerase	1	6.72e-15	0.48463	93.7	PDB ID: 2E2I_B	DNA-directed RNA polymerase II 140 kDa polypeptide	Saccharomyces cerevisiae	15.9	4.8	665	1143	10
												IPR007121	Conserved site	RNA polymerase, beta subunit, conserved site							PDB ID:6RIE_B (3.10 Å)	Vaccinia virus	Varidnaviria; Bamfordvirae	DNA-dependent RNA polymerase subunit rpo132	1	2.49e-17	0.47293	93.4	PDB ID: 7B7U_B	DNA-directed RNA polymerase subunit beta	Sus scrofa domesticus	15.7	4.8	647	979	11
Ac62, 62l5	DNA-directed RNA polymerase subunit LEF-9 (LEF-9)	+++	P41465	Essential	516	59.3	-	62.5	PF05094	Family	Late expression factor 9 (LEF-9)	IPR007786	Family	Late expression factor 9	No significant hits						AF-A0A0U1ZIT4 (AF model)	Venturia canescens	Eukaryota; Opisthokonta	Lef-9	1	4.9e-08	0.46203	77.9	PDB ID: 7AOE_A	DNA-directed RNA polymerase I subunit rpa1	Schizosaccharomyces pombe 972h-	15.5	6.2	376	1401	12
																					AF-A0A2N5RIP8 (AF model)	Thermotoga sp. KOL6	Bacteria; Thermotogota	DNA-directed RNA polymerase	1	0.0408	0.53095	40.3	PDB ID: 5W5Y_A	DNA-directed RNA polymerase I subunit RPA190	Saccharomyces cerevisiae S288C	14.9	6.6	409	1461	12
																					AF-A0A0C9PLM8 (AF model)	Fopius arisanus	Eukaryota; Opisthokonta	HgbA_0 protein	1	3.4e-06	0.41276	76.1628	PDB ID: 5TJG_D	DNA-directed RNA polymerase subunit beta'	Thermus aquaticus	14.7	5	322	1475	11
Ac65	DNA polymerase	A	P18131	Essential	984	114.3	-	93.6	PF00136	Family	DNA polymerase family B	IPR006172	Family	DNA-directed DNA polymerase, family B	PDB ID: 7KC0_A	DNA polymerase; polymerase delta, PCNA, primed DNA, replication	Saccharomyces cerevisiae	100	805.02	4.9e-81	AF-A0A1Y1VVQ4 (AF model)	Anaeromyces robustus	Eukaryota; Opisthokonta	DNA-directed DNA polymerase	1	6.73e-43	0.80681	88.4	PDB ID: 6S1C_E	DNA polymerase epsilon catalytic subunit A	Saccharomyces cerevisiae S288C	26.7	3.6	326	400	18
																					AF-A0A2K1IDM7 (AF model)	Physcomitrium patens	Eukaryota; Viridiplantae	DNA-directed DNA polymerase	1	4.28e-42	0.76214	89.3	PDB ID: 8B67_A	DNA polymerase epsilon catalytic subunit A	Saccharomyces cerevisiae	26	4.5	729	1084	17
												IPR017964	Conserved site	DNA-directed DNA polymerase, family B, conserved site							AF-Q7KQL4 (AF model)	Plasmodium falciparum	Eukaryota; Sar	DNA polymerase	1	1.26e-41	0.68851	91.9	PDB ID: 2GV9_A	DNA polymerase	Human alphaherpesvirus 1 strain KOS	25.8	4.8	631	981	18
																					AF-Q54N97 (AF model)	Dictyostelium discoideum	Eukaryota; Amoebozoa	DNA polymerase delta catalytic subunit	1	1.78e-41	0.72577	90.4
												IPR006133	Domain	DNA-directed DNA polymerase, family B, exonuclease domain							AF-A0A5J4Z1I9 (AF model)	Porphyridium purpureum	Eukaryota; Rhodophyta	DNA polymerase	1	2.81e-40	0.73134	91.8
																					AF-Q4D2H0 (AF model)	Trypanosoma cruzi	Eukaryota; Discoba	DNA polymerase	1	1.42e-39	0.72241	90.7
									PF03104	Family	DNA polymerase family B, exonuclease domain	IPR006134	Domain	DNA-directed DNA polymerase, family B, multifunctional domain							AF-Q9HH06 (AF model)	Pyrococcus glycovorans	Archaea; Euryarchaeota	DNA polymerase	1	1.02e-38	0.74649	88.7
																					AF-A0A3S0GDV3 (AF model)	Ancylobacter aquaticus	Bacteria; Pseudomonadota	DNA-directed DNA polymerase	1	1.68e-38	0.85144	46.6
																					PDB ID: 2GV9_B (2.68 Å)	Human alphaherpesvirus	Duplodnaviria; Heunggongvirae	DNA polymerase	1	1.33e-33	0.61166	89.5
																					PDB ID: 5N2G_A (2.78 Å)	Vaccinia virus	Varidnaviria; Bamfordvirae	DNA polymerase	1	9.95e-31	0.55745	90.3
Ac90	DNA-dependent RNA polymerase subunit LEF-4 (LEF-4)	+++	P41477	Essential	464	53.9	-	91	PF05098	Family	Late expression factor 4 (LEF-4)	IPR007790	Family	Late expression factor 4	PBD ID: 1CKM_A	mRNA capping enzyme; guanylyltransferase, transcription	Paramecium bursaria Chlorella virus 1	97.87	66.27	0.0012	AF-F4IYM6	Arabidopsis thaliana	Eukaryota; Viridiplantae	GTP--RNA guanylyltransferase	1	3.44e-07	0.45125	50.4	PDB ID: 6l7V_A	mRNA triphosphatase	Trypanosoma cruzi strain CL Brener (Euk)	10.1	3.1	139	180	7
																					AF-Q0JRH2	Oryza sativa subsp. japonica	Eukaryota; Viridiplantae	Snurportin-1	1	2.24e-05	0.40029	46.9	PDB ID: 4EQ5-A	DNA ligase	Thermococcus sibiricus MM 739 (Pro)	9.8	6.7	210	516	11
																					AF-Q17607 (AF model)	Caenorhabditis elegans	Eukaryota; Opisthokonta	mRNA-capping enzyme	1	3.39e-05	0.40751	52.5862	PDB ID: 1P16_A	mRNA guanylyltransferase	Candida albicans (euk)	10.6	4.3	174	390	11
																					AF-A0A158N7X3	Onchocerca volvulus	Eukaryota; Opisthokonta	RNA U transporter 1	1	0.00153	0.47253	36
																					PDB ID:4CKB (2.80 Å)	Vaccinia virus	Varidnaviria; Bamfordvirae	Vaccinia virus capping enzyme	0.99	0.00497	0.50399	37.7
Ac95	DNA replication helicase (P143)	+++	P24307	Essential	1221	143.2	-	81.4	PF04735	Family	Baculovirus DNA helicase	IPR006824	Family	DNA helicase, Baculovirus	PDB ID:8APM_B	Primase D5; DNA helicase, D5_N domain, viral protein	Vaccinia virus	98.31	106.71	3.5e-07	AF-A0A0H3GIU0 (AF model)	Klebsiella pneumoniae	Bacteria; Pseudomonadota	Bacteriophage P4 DNA primase	1	6.48e-07	0.47804	34.3	PDB ID: 8IQI_C	AEP primase - SF3 helicase C962R (match only to SF3 helicase)	African swine fever virus BA71V (Varidna)	18.7	29.4	472	916	10
																					AF-A0A0U1ZLA9 (AF model)	Nudivirus integrated into the genome of Venturia canescens	Naldaviricetes; Nudiviridae	Helicase	1	8.12e-18	0.4024	98.5	PDB ID: 8APL_A	AEP primase - SF3 helicase D5 (match only to SF3 helicase)	Vaccinia virus Copenhagen (Varidna)	15.7	5.3	351	449	11
																													PDB ID: 6K9C_A	AEP primase - SF3 helicase (match only to SF3 helicase)	Nitratiruptor phage NrS-1 (Duplo)	14.9	4	279	416	11
Ac99	Transcription Factor (LEF-5)	+++	P41658	Essential	265	31	-	92.3	PF04838	Family	Baculoviridae late expression factor 5	IPR021758	Domain	Baculoviridae late expression factor 5, C-terminal	No significant hits						No significant hits								No hits
Virulence
Ac138 P74	Per os infectivity factor 0 (PIF-0)	A	P15963		645	73.9	-	93.5	PF04583	Family	Baculoviridae p74 conserved region	IPR007663	Family	Baculoviridae p74	No significant hits						AF-A0A0C9QYV0 (AF model)	Fopius arisanus	Eukaryota; Opisthokonta	p74_0 protein	1	1.18e-23	0.63619	98.2
									PF08404	Family	Baculoviridae P74 N-terminal	IPR013613	Domain	Baculoviridae p74 N-terminal							AF-A0A4Y2JP41 (AF model)	Araneus ventricosus	Eukaryota; Opisthokonta	Baculo_p74_N domain-containing protein	1	1.03e-10	0.56501	80.9
Ac119 PIF-1	Per os infectivity factor 1 (PIF-1)	A	P41672				-	80.9	PF05092	Family	Per os infectivity	IPR007784	Family	Per os infectivity factor	No significant hits						No significant hits
Ac22 PIF-2	Per os infectivity factor 2 (PIF-2), ORF 8/6	A	P41427		382	43.8	-	65.9	PF04631	Family	Per os infectivity factor 2	IPR006725	Family	Per os infectivity factor 2	No significant hits						AF-A0A0U1ZKY0 (AF model)	Venturia canescens	Eukaryota; Opisthokonta	PIF-1	1	5.55e-12	0.41807	89.7906
																					AF-A0A0C9R7V1 (AF model)	Fopius arisanus	Eukaryota; Opisthokonta	Y119 protein	1	2.98e-11	0.43199	84.0314
Ac115 PIF-3	Per os infectivity factor 3 (PIF-3)	A	P41668		204	23	-	82.6	PF05006	Family	Per os infectivity factor 3	IPR007703	Family	Per os infectivity factor 3	No significant hits						AF-A0A0U1ZKZ1 (AF model)	Venturia canescens	Eukaryota; Opisthokonta	PIF-3	1	7.77e-10	0.48338	93.1
Ac96 PIF-4	Per os infectivity factor 4 (PIF-4)	+++	P41656		173	19.8	-	89.1	PF04798	Family	Baculovirus 19 kDa protein conserved region	IPR006883	Family	Per os infectivity factor 4	No significant hits						AF-A0A0U1ZHS9 (AF model)	Venturia canescens	Eukaryota; Opisthokonta	PIF-4	1	2.82e-06	0.5461	91.9
																					AF-A0A431PQ02 (AF model)	Ancylobacter aquaticus	Bacteria; Pseudomonadota	Uncharacterized protein	1	4.19e-11	0.64648	79.2
Ac148 ODV-E56	Per os infectivity factor 5 (PIF-5), E56	A	P41705		376	40.9	PDB ID:7X77 (2.20 Å)	95.2	PF04639	Family	Baculoviral E56 protein, specific to ODV envelope	IPR006733	Family	Baculovirus occlusion-derived virus envelope, E56	No significant hits						AF-B9W489 (AF model)	Cotesia congregata	Eukaryota; Opisthokonta	Putative envelope protein ODV-E56-1 protein	1	1.5e-06	0.41746	90.4
Ac68	Per os infectivity factor 6 (PIF-6)	++	P41468		192	22.3	-	60.9	PF05341	Family	Per os infectivity factor 6	IPR008005	Family	Per os infectivity factor 6	No significant hits						No significant hits
Ac110, PIF-7	Per os infectivity factor 7 (PIF-7)	*	P41663		56	6.8		N/A	PF07280	Family	Per os infectivity factor AC110	IPR009903	Family	Per os infectivity factor AC110	No significant hits						N/A
Ac83	Per os infectivity factor 8 (PIF-8), VP91, p95	++	Q06670	Essential	847	96.2	-	88.8	PF08475	Family	Viral capsid protein 91 N-terminal	IPR013682	Domain	Baculovirus Vp91, capsid protein, N-terminal	PDB ID: 3W4R_A	Chitinase; insect, glycosyl hydrolase	Ostrinia furnacalis	88.7	54.95	0.76	No significant hits
									PF01607	Domain	Per os infectivity factor 8 Chitin binding Peritrophin-A domain	IPR002557	Domain	Chitin binding domain
												IPR036508	Homologous superfamily	Chitin binding domain superfamily
Others
Ac81	Putative Disulphide Isomerase	+++	Q06694	Essential	233	26.9	-	91.5	PF05820	Family	Baculoviridae AC81	IPR008563	Family	Protein AC81, baculovirus	No significant hits
Ac133, AN	Alkaline nuclease (AN)	*	P24731	Essential	419	48.3	-	89.8	PF01771	Family	Viral alkaline exonuclease	IPR011604	Homologous superfamily	PD-(D/E)XK endonuclease-like domain superfamily	PDB ID: 2W45_B	Alkaline Exonuclease; Herpesvirus	Human gammaherpesvirus 4	99.88	197.21	5.9e-22	AF-Q32GM8 (AF model)	Shigella dysenteriae serotype 1	Bacteria; Pseudomonadota	Exonuclease	1	3.43e-06	0.51409	43.2	PDB ID: 2W4B_A	Alkaline nuclease, D-(D/E)XK superfamily	Human herpesvirus 4 strain B95-8	12.7	3.8	210	455	19
																					AF-I1KRY7 (AF model)	Glycine max	Eukaryotes; Viridiplantae	YqaJ domain-containing protein	1	4.6e-05	0.61324	57.3	PDB ID: 3SM4_C	λ exonuclease	Bacteriophage lambda	12.5	3.8	171	229	19
												IPR011335	Homologous superfamily	Restriction endonuclease type II-like							AF-A0A2B4R3G6 (AF model)	Stylophora pistillata	Eukaryotes; Opisthokonta	Retrovirus-related Pol polyprotein	1	2.35e-10	0.59294	63.7	PDB ID: 3FHD_A	SOX (shut off and exonuclease), host shutoff at the mRNA level	Human herpesvirus 8 type M	11.7	4.3	198	455	21
																					PDB ID: 3SM4_B (1.88 Å)	Lambdavirus lambda	Duplodnaviria; Heunggongvirae	Lambda Exonuclease	1	3.74e-06	0.53113	52.3
												IPR034720	Family	Viral alkaline exonuclease							PDB ID: 5YEU_A (3.00 Å)	Acanthamoeba polyphaga mimivirus	Varidnaviria; Bamfordvirae	Unique Cas4-like protein in the mimivirus virophage resistance element system	0.6	0.0463	0.45762	49.4
